# Supplementary material for: Iterative consensus spectral clustering improves detection of subject and group level brain functional modules
Source: Sci Rep. 2020 May 5;10:7590. doi: 10.1038/s41598-020-63552-0 (PMC7200822; doi:10.1038/s41598-020-63552-0)
Supplement: Supplementary file 2 — Supplementary Information 2. [file 41598_2020_63552_MOESM2_ESM.csv]

-23	-96	-15	0.7190152801
26	-96	-15	0.6931239389
23	27	-12	0.4286926995
-53	-45	-24	0.44524618
8	36	-18	0.3820033956
-20	-24	-18	0.4893887946
17	-30	-15	0.4231748727
-35	-30	-24	0.3849745331
62	-27	-15	0.5322580645
50	-36	-24	0.3718166384
53	-33	-14	0.5649405772
32	33	-6	0.5662139219
-8	-54	57	0.5708828523
-14	-21	39	0.5131578947
-1	-18	46	0.5602716469
8	-6	45	0.603565365
-8	-24	63	0.656196944
-8	-36	69	0.6973684211
11	-36	72	0.7067062818
-52	-25	41	0.6710526316
26	-21	69	0.6956706282
8	-48	69	0.6392190153
-23	-33	69	0.6803904924
-39	-22	52	0.7279286927
26	-42	57	0.6392190153
47	-24	42	0.6752971138
-38	-30	66	0.7228353141
18	-32	58	0.6536502547
41	-12	57	0.6587436333
-29	-45	57	0.6438879457
8	-21	72	0.6765704584
20	-45	66	0.6460101868
-44	-34	44	0.6612903226
-21	-34	58	0.6553480475
-14	-21	72	0.6812393888
39	-24	54	0.7236842105
-38	-18	66	0.6982173175
-17	-48	69	0.6447368421
1	-31	58	0.7368421053
2	-21	57	0.7037351443
35	-21	45	0.7033106961
-48	-14	34	0.7368421053
34	-13	16	0.6587436333
48	-10	34	0.7351443124
-51	-13	24	0.7330220713
62	-12	27	0.7079796265
-4	-2	53	0.6277589134
51	-31	34	0.6574702886
17	-12	63	0.6056876061
-17	-9	69	0.6184210526
-11	-6	42	0.587860781
35	-3	0	0.5398981324
11	-6	69	0.6154499151
5	3	51	0.5772495756
-43	-3	10	0.5908319185
47	4	3	0.6629881154
-33	0	6	0.4681663837
-49	5	0	0.6311544992
-6	13	36	0.5971986418
34	6	5	0.5649405772
30	-29	14	0.5186757216
62	-36	21	0.5865874363
55	-19	10	0.5806451613
-37	-35	16	0.6056876061
-58	-27	13	0.6294567063
-47	-28	5	0.5148556876
41	-26	21	0.6544991511
-48	-36	24	0.6247877759
-51	-24	22	0.6303056027
-53	-12	12	0.6735993209
53	-9	16	0.6570458404
56	-21	30	0.6260611205
-29	-29	12	0.4876910017
-39	-75	22	0.6434634975
5	60	3	0.6252122241
8	42	-9	0.5165534805
-12	-41	1	0.4753820034
-17	57	-3	0.4885398981
-44	-61	18	0.6056876061
41	-73	26	0.6222410866
-41	9	-30	0.6298811545
44	12	-24	0.6281833616
-65	-24	-15	0.5564516129
-55	-27	-14	0.5628183362
26	12	-12	0.4702886248
-43	-65	31	0.6553480475
-38	-75	39	0.6506791171
-7	-56	25	0.7113752122
5	-60	33	0.6375212224
-11	-57	14	0.6723259762
-3	-50	12	0.6226655348
7	-50	29	0.6481324278
14	-64	24	0.5963497453
-3	-39	42	0.5700339559
10	-55	16	0.6468590832
49	-61	34	0.6583191851
21	27	50	0.6625636672
-11	33	54	0.7075551783
-17	23	54	0.5912563667
-35	15	51	0.6218166384
20	33	42	0.6349745331
11	48	42	0.6472835314
-11	48	42	0.7071307301
-20	39	42	0.6252122241
5	48	21	0.642614601
5	57	27	0.6430390492
-7	45	4	0.6082342954
8	48	9	0.5365025467
-3	39	-4	0.6498302207
7	37	0	0.55475382
-11	39	12	0.5513582343
-3	32	39	0.584040747
-3	36	20	0.5483870968
-20	57	24	0.6124787776
-8	42	27	0.6086587436
62	-15	-15	0.6124787776
-53	-15	-9	0.6434634975
-55	-31	-4	0.6617147708
62	-33	-6	0.6307300509
-65	-42	-6	0.5819185059
11	24	60	0.6528013582
11	30	24	0.5369269949
50	-6	-12	0.5526315789
-25	-41	-8	0.4953310696
26	-39	-11	0.5356536503
-32	-39	-15	0.5033955857
28	-76	-31	0.6502546689
50	3	-24	0.5793718166
-50	0	-24	0.6277589134
44	-52	28	0.5725806452
-47	-43	0	0.6532258065
-29	15	-15	0.6090831919
-3	-37	30	0.5407470289
-7	-72	38	0.6022920204
10	-67	39	0.5827674024
3	-50	48	0.5462648557
-44	27	-9	0.6404923599
-11	6	66	0.6218166384
47	30	-6	0.6264855688
8	-90	-9	0.6082342954
17	-90	-15	0.6820882852
-11	-93	-15	0.6735993209
17	-48	-9	0.6710526316
38	-73	13	0.691426146
8	-72	9	0.7720713073
-8	-80	5	0.759762309
-27	-79	16	0.7707979626
19	-66	1	0.736417657
-23	-90	15	0.773344652
26	-60	-9	0.7355687606
-14	-72	-9	0.7818336163
-17	-68	3	0.7483022071
41	-78	-12	0.714770798
-44	-75	-12	0.7143463497
-14	-90	27	0.8179117148
14	-87	33	0.8102716469
27	-77	23	0.7996604414
19	-85	-4	0.6362478778
14	-77	28	0.7699490662
-15	-53	-2	0.701188455
40	-66	-8	0.6965195246
23	-87	21	0.818336163
5	-72	21	0.7478777589
-40	-73	-2	0.7020373514
25	-79	-16	0.7262308998
-16	-77	30	0.7359932088
-3	-81	18	0.8013582343
-38	-87	-9	0.7555178268
35	-84	11	0.7729202037
6	-81	4	0.7466044143
-25	-89	0	0.7262308998
-31	-78	-15	0.7241086587
35	-81	0	0.7580645161
-43	-2	45	0.5611205433
45	19	30	0.5853140917
-45	7	24	0.6162988115
-51	-50	39	0.6213921902
-23	6	63	0.5666383701
56	-54	-12	0.5679117148
23	39	-9	0.5373514431
32	48	-6	0.5415959253
-20	36	-15	0.4138370119
-16	-75	-25	0.4719864177
17	-79	-34	0.5657894737
34	-67	-33	0.5080645161
44	5	35	0.5891341256
-40	2	33	0.6243633277
-41	33	24	0.6069609508
36	37	20	0.5980475382
46	-45	44	0.6617147708
-28	-59	44	0.6409168081
41	-55	45	0.6960950764
29	9	57	0.6286078098
35	-66	38	0.6213921902
-41	-56	41	0.6146010187
37	13	42	0.593803056
-33	49	9	0.5836162988
-40	40	2	0.6477079796
31	-55	42	0.6281833616
41	43	4	0.6655348048
-41	20	31	0.5887096774
-4	21	46	0.5751273345
9	-41	48	0.6150254669
52	-47	36	0.6052631579
39	-5	48	0.5836162988
29	27	30	0.4800509338
45	17	14	0.5776740238
-34	16	3	0.544991511
34	17	7	0.55475382
35	27	3	0.5093378608
32	12	-3	0.4838709677
-11	21	27	0.494057725
-2	10	45	0.6226655348
-27	46	25	0.5704584041
-1	25	30	0.5598471986
4	18	39	0.5925297114
9	17	30	0.396434635
29	49	20	0.5848896435
24	43	31	0.5967741935
-38	45	21	0.5793718166
1	-27	30	0.5933786078
6	-26	1	0.3921901528
-2	-16	13	0.4359083192
-10	-21	8	0.4439728353
11	-20	9	0.4469439728
-5	-30	-3	0.3743633277
-21	4	-2	0.4308149406
-15	0	10	0.3938879457
29	-17	4	0.4473684211
22	6	5	0.431663837
27	-3	7	0.4384550085
-30	-14	1	0.4439728353
14	1	10	0.3781833616
8	-7	8	0.4142614601
51	-45	22	0.5360780985
-54	-51	8	0.5857385399
-53	-41	12	0.474533107
49	-35	9	0.539049236
49	-31	-2	0.5980475382
53	-48	12	0.5407470289
50	27	6	0.5827674024
-47	21	2	0.671901528
-15	-65	-20	0.4664685908
-30	-55	-25	0.4719864177
22	-58	-22	0.4329371817
1	-62	-18	0.3943123939
32	-15	-30	0.3883701188
-29	-12	-33	0.3824278438
47	-6	-33	0.5335314092
-47	-9	-36	0.4919354839
8	-63	57	0.6014431239
-50	-63	3	0.6082342954
-44	-51	-21	0.519524618
44	-48	-15	0.5407470289
44	-33	48	0.636672326
20	-66	45	0.6570458404
44	-60	4	0.6039898132
23	-60	57	0.6714770798
-32	-48	44	0.6044142615
-26	-71	33	0.6290322581
-32	-5	53	0.5297113752
-40	-60	-10	0.6154499151
-17	-60	60	0.5946519525
26	-9	54	0.6162988115
